# Supplementary material for: Immunohistochemical Staining Properties of Osteopontin and Ki-67 in Feline Meningiomas
Source: Animals (Basel). 2024 Nov 26;14(23):3404. doi: 10.3390/ani14233404 (PMC11640386; doi:10.3390/ani14233404)
Supplement: Supplementary file 1 [file animals-14-03404-s001.zip]

Archive with 1 entries (1 files):
- animals-3303824-supplementary.pdf
